# Supplementary material for: Personalized Music Listening and Autobiographical Narration in Nursing Home Residents: Linguistic and Qualitative Findings from a Pilot Study
Source: Behav Sci (Basel). 2026 May 19;16(5):810. doi: 10.3390/bs16050810 (PMC13203300; doi:10.3390/bs16050810)
Supplement: Supplementary file 1 [file behavsci-16-00810-s001.zip]

Archive with 1 entries (1 files):
- behavsci-4215139-supplementary.pdf
